# Supplementary material for: Description of the Serological Response After Treatment of Chronic Imported Schistosomiasis
Source: Trop Med Infect Dis. 2025 Jan 14;10(1):22. doi: 10.3390/tropicalmed10010022 (PMC11768958; doi:10.3390/tropicalmed10010022)
Supplement: Supplementary file 1 [file tropicalmed-10-00022-s001.zip]

Archive with 1 entries (1 files):
- tropicalmed-3326941-supplementary.pdf
